# Supplementary material for: Programmable RNA targeting by bacterial Argonaute nucleases with unconventional guide binding and cleavage specificity
Source: Nat Commun. 2022 Aug 8;13:4624. doi: 10.1038/s41467-022-32079-5 (PMC9360449; doi:10.1038/s41467-022-32079-5)
Supplement: Supplementary file 6 — Source Data [file 41467_2022_32079_MOESM6_ESM.zip]

Archive with 15 entries (15 files):
- 1D+1F.tif
- 3C.tif
- 4D.tif
- 5B.tif
- 6.tif
- S2A+B+C+D+E.tif
- S3E.tif
- S3F.tif
- S3G.tif
- S3H.tif
- S5D.tif
- S6B.tif
- S7B.tif
- S7D.tif
- Source data points.xlsx
