# Supplementary material for: Programmable RNA targeting by bacterial Argonaute nucleases with unconventional guide binding and cleavage specificity
Source: Nat Commun. 2022 Aug 8;13:4624. doi: 10.1038/s41467-022-32079-5 (PMC9360449; doi:10.1038/s41467-022-32079-5)
Supplement: Supplementary file 6 — Source Data [file 41467_2022_32079_MOESM6_ESM.zip › Source data points.xlsx]

## Sheet: fig 3 D
Guide binding
Concentration	Bound to nitrocellulose	Bound to nylon	background	pAgo	Me2+
0	8045.47	206336	7469.59	Pny_wt	Mg
0.3	9106.95	208874	7469.59	Pny_wt	Mg
1	9049.69	204889	7469.59	Pny_wt	Mg
3	35146.5	155218	7469.59	Pny_wt	Mg
10	29022.8	161354	7469.59	Pny_wt	Mg
30	71679.3	56771.2	7469.59	Pny_wt	Mg
100	126775	28890.6	7469.59	Pny_wt	Mg
300	162392	21450.2	7469.59	Pny_wt	Mg
0	8107.84	263039	7469.59	Pli_wt	Mg
0.3	8276.32	228128	7469.59	Pli_wt	Mg
1	13884.4	209300	7469.59	Pli_wt	Mg
3	34701.5	152685	7469.59	Pli_wt	Mg
10	67890.2	95449.1	7469.59	Pli_wt	Mg
30	91365.8	47903.2	7469.59	Pli_wt	Mg
100	144611	39408.5	7469.59	Pli_wt	Mg
300	176991	26518.3	7469.59	Pli_wt	Mg
0	14732.3	153459	9729.96	Pny_wt	Mg
0.3	15922.1	153263	9729.96	Pny_wt	Mg
1	15417.9	148816	9729.96	Pny_wt	Mg
3	18396.5	147947	9729.96	Pny_wt	Mg
10	49561.3	93012.8	9729.96	Pny_wt	Mg
30	64525.9	64959.2	9729.96	Pny_wt	Mg
100	80275.9	51146	9729.96	Pny_wt	Mg
300	128592	27260.9	9729.96	Pny_wt	Mg
0	16126.3	162628	9729.96	Pli_wt	Mg
0.3	15597.4	138399	9729.96	Pli_wt	Mg
1	16894.9	146782	9729.96	Pli_wt	Mg
3	33477.8	121820	9729.96	Pli_wt	Mg
10	63741.4	67385	9729.96	Pli_wt	Mg
30	66761.7	41248.9	9729.96	Pli_wt	Mg
100	101100	35910	9729.96	Pli_wt	Mg
300	121487	27652.5	9729.96	Pli_wt	Mg
0	20186.7	681643	9729.96	Pli_wt	EDTA
0.3	13949.9	289187	9729.96	Pli_wt	EDTA
1	13103.3	200770	9729.96	Pli_wt	EDTA
3	14542.1	196532	9729.96	Pli_wt	EDTA
10	47146	241550	9729.96	Pli_wt	EDTA
30	73775.3	91675.6	9729.96	Pli_wt	EDTA
100	99947.9	43297.5	9729.96	Pli_wt	EDTA
300	112465	27431.5	9729.96	Pli_wt	EDTA
0	62131.6	82599.6	5795.68	Pny_wt	Mg
0.3	19756.2	122130	5795.68	Pny_wt	Mg
1	18189.6	119877	5795.68	Pny_wt	Mg
3	41450.5	84638.4	5795.68	Pny_wt	Mg
10	53499.9	70135.4	5795.68	Pny_wt	Mg
30	62260.7	43422.2	5795.68	Pny_wt	Mg
100	82032.1	24527.7	5795.68	Pny_wt	Mg
300	111119	14906.4	5795.68	Pny_wt	Mg
0	14115.3	136819	5795.68	Pli_wt	Mg
0.3	13724.5	132702	5795.68	Pli_wt	Mg
1	14911.6	127132	5795.68	Pli_wt	Mg
3	30429	101701	5795.68	Pli_wt	Mg
10	61905.3	47424.1	5795.68	Pli_wt	Mg
30	71652.7	31053.5	5795.68	Pli_wt	Mg
100	102978	27999.9	5795.68	Pli_wt	Mg
300	113873	17937.9	5795.68	Pli_wt	Mg
0	8924.09	149086	5795.68	Pny_wt	EDTA
1	7563.12	174275	5795.68	Pny_wt	EDTA
3	7870.97	152910	5795.68	Pny_wt	EDTA
10	9186.62	165438	5795.68	Pny_wt	EDTA
30	16271.5	133192	5795.68	Pny_wt	EDTA
100	26177	104590	5795.68	Pny_wt	EDTA
300	75768	53065.4	5795.68	Pny_wt	EDTA
1000	98662.5	38899	5795.68	Pny_wt	EDTA
0	33730.3	161717	5795.68	Pli_wt	EDTA
0.3	9362.99	157258	5795.68	Pli_wt	EDTA
1	7526.83	147249	5795.68	Pli_wt	EDTA
3	10883.7	145610	5795.68	Pli_wt	EDTA
10	43479.1	101375	5795.68	Pli_wt	EDTA
30	71978.1	45617.4	5795.68	Pli_wt	EDTA
100	99182.8	32412.2	5795.68	Pli_wt	EDTA
300	122207	17686.7	5795.68	Pli_wt	EDTA
0	14310.2	115755	10608.4	Pny_wt	Mg
0.3	15503	125546	10608.4	Pny_wt	Mg
1	19178.9	118361	10608.4	Pny_wt	Mg
3	22721.6	109128	10608.4	Pny_wt	Mg
10	30695.8	92116.7	10608.4	Pny_wt	Mg
30	45722.2	60326.7	10608.4	Pny_wt	Mg
100	59345.4	49041.5	10608.4	Pny_wt	Mg
300	103402	26775.4	10608.4	Pny_wt	Mg
0	15177.9	154205	10608.4	Pli_wt	Mg
0.3	14154.3	145643	10608.4	Pli_wt	Mg
1	19574.5	144978	10608.4	Pli_wt	Mg
3	29694.2	121659	10608.4	Pli_wt	Mg
10	45931.5	85613.7	10608.4	Pli_wt	Mg
30	60555.4	54550.1	10608.4	Pli_wt	Mg
100	100043	48619.5	10608.4	Pli_wt	Mg
300	120857	33376.6	10608.4	Pli_wt	Mg
0	6716.6	110781	6115.03	Pny_wt	EDTA
1	6283.71	118441	6115.03	Pny_wt	EDTA
3	6639.14	112902	6115.03	Pny_wt	EDTA
10	8473.77	119139	6115.03	Pny_wt	EDTA
30	10427.1	115954	6115.03	Pny_wt	EDTA
100	24047.4	81521.5	6115.03	Pny_wt	EDTA
300	56261.3	63510.7	6115.03	Pny_wt	EDTA
1000	89489.6	33705.9	6115.03	Pny_wt	EDTA
0	6998.1	116547	6115.03	Pli_wt	EDTA
0.3	6065.7	128839	6115.03	Pli_wt	EDTA
1	7916.79	119344	6115.03	Pli_wt	EDTA
3	14341.9	108946	6115.03	Pli_wt	EDTA
10	35386.2	78690	6115.03	Pli_wt	EDTA
30	55010	39497.7	6115.03	Pli_wt	EDTA
100	77212.6	31546.9	6115.03	Pli_wt	EDTA
300	98080.9	18104.5	6115.03	Pli_wt	EDTA

## Sheet: fig 3 E
Guide binding
Concentration	Bound to nitrocellulose	Bound to nylon	background	pAgo
0	8107.84	263039	7469.59	Pli_wt
0.3	8276.32	228128	7469.59	Pli_wt
1	13884.4	209300	7469.59	Pli_wt
3	34701.5	152685	7469.59	Pli_wt
10	67890.2	95449.1	7469.59	Pli_wt
30	91365.8	47903.2	7469.59	Pli_wt
100	144611	39408.5	7469.59	Pli_wt
300	176991	26518.3	7469.59	Pli_wt
0	7887.26	220740	7469.59	Pli_delta_C18
0.3	9699.73	235827	7469.59	Pli_delta_C18
1	9520.02	209956	7469.59	Pli_delta_C18
3	53177.8	120624	7469.59	Pli_delta_C18
10	75179.2	87592.9	7469.59	Pli_delta_C18
30	111148	67745	7469.59	Pli_delta_C18
100	152245	42238.2	7469.59	Pli_delta_C18
300	164078	27908.2	7469.59	Pli_delta_C18
0	16126.3	162628	9729.96	Pli_wt
0.3	15597.4	138399	9729.96	Pli_wt
1	16894.9	146782	9729.96	Pli_wt
3	33477.8	121820	9729.96	Pli_wt
10	63741.4	67385	9729.96	Pli_wt
30	66761.7	41248.9	9729.96	Pli_wt
100	101100	35910	9729.96	Pli_wt
300	121487	27652.5	9729.96	Pli_wt
0	14162.7	145791	9729.96	Pli_delta_C18
0.3	14907.5	156075	9729.96	Pli_delta_C18
1	25984.4	129223	9729.96	Pli_delta_C18
3	43994.1	101226	9729.96	Pli_delta_C18
10	72329.1	59577.7	9729.96	Pli_delta_C18
30	82440.9	48378.7	9729.96	Pli_delta_C18
100	101019	37829.8	9729.96	Pli_delta_C18
300	124758	25773.3	9729.96	Pli_delta_C18
0	14115.3	136819	5795.68	Pli_wt
0.3	13724.5	132702	5795.68	Pli_wt
1	14911.6	127132	5795.68	Pli_wt
3	30429	101701	5795.68	Pli_wt
10	61905.3	47424.1	5795.68	Pli_wt
30	71652.7	31053.5	5795.68	Pli_wt
100	102978	27999.9	5795.68	Pli_wt
300	113873	17937.9	5795.68	Pli_wt
0	12485	125219	5795.68	Pli_delta_C18
0.3	13016.9	135003	5795.68	Pli_delta_C18
1	22089.7	119148	5795.68	Pli_delta_C18
3	61889.9	68559.1	5795.68	Pli_delta_C18
10	63973.7	53084.2	5795.68	Pli_delta_C18
30	78389.2	36352.7	5795.68	Pli_delta_C18
100	112230	28860.3	5795.68	Pli_delta_C18
300	121352	19008	5795.68	Pli_delta_C18
0	15177.9	154205	10608.4	Pli_wt
0.3	14154.3	145643	10608.4	Pli_wt
1	19574.5	144978	10608.4	Pli_wt
3	29694.2	121659	10608.4	Pli_wt
10	45931.5	85613.7	10608.4	Pli_wt
30	60555.4	54550.1	10608.4	Pli_wt
100	100043	48619.5	10608.4	Pli_wt
300	120857	33376.6	10608.4	Pli_wt
0	13683.2	138051	10608.4	Pli_delta_C18
0.3	14146.2	137063	10608.4	Pli_delta_C18
1	17621.1	128637	10608.4	Pli_delta_C18
3	33275.1	98789.5	10608.4	Pli_delta_C18
10	51585.3	69462.3	10608.4	Pli_delta_C18
30	66820.2	51791.7	10608.4	Pli_delta_C18
100	96957.1	42326.5	10608.4	Pli_delta_C18
300	115309	29346.1	10608.4	Pli_delta_C18
0	8551.68	45390.9	7435.54	Cbu_wt
0.1	9551.7	41880.7	7435.54	Cbu_wt
0.3	9739.77	42075.3	7435.54	Cbu_wt
3	19481.2	48167.6	7435.54	Cbu_wt
10	21683.2	19115.3	7435.54	Cbu_wt
30	23986.5	17072.7	7435.54	Cbu_wt
100	32260.6	15833.9	7435.54	Cbu_wt
0	7745.57	40463.4	7435.54	Pli-GFP
0.3	7443.67	44192.6	7435.54	Pli-GFP
1	9254.61	41561.4	7435.54	Pli-GFP
3	11258.8	37993.2	7435.54	Pli-GFP
10	16766.5	27615.2	7435.54	Pli-GFP
30	22922.2	19372.8	7435.54	Pli-GFP
100	31598.7	15137.5	7435.54	Pli-GFP
300	35599.6	13277.3	7435.54	Pli-GFP
0	11063.4	41577.4	9957.97	Cbu_wt
0.1	11992.8	40564.7	9957.97	Cbu_wt
0.3	14016.3	40930.2	9957.97	Cbu_wt
3	21661.7	40055.9	9957.97	Cbu_wt
10	23976.1	18567.5	9957.97	Cbu_wt
30	24447.6	17026.1	9957.97	Cbu_wt
100	33301.3	16562.2	9957.97	Cbu_wt
0	10206.3	46258.3	9957.97	Cbu_delta_C12
1	10752	46618.2	9957.97	Cbu_delta_C12
3	10956.8	49501.4	9957.97	Cbu_delta_C12
10	12210.2	44779.1	9957.97	Cbu_delta_C12
30	13400.1	41141.4	9957.97	Cbu_delta_C12
100	16702.8	33178.8	9957.97	Cbu_delta_C12
300	26455.2	28573.6	9957.97	Cbu_delta_C12
1000	29524.8	19831.6	9957.97	Cbu_delta_C12
0	10043	42650	9957.97	Pli-GFP
0.3	10636.3	45415	9957.97	Pli-GFP
1	10714.5	42510.5	9957.97	Pli-GFP
3	12551.3	27931.4	9957.97	Pli-GFP
10	15851.8	29619.8	9957.97	Pli-GFP
30	23781.5	18493.6	9957.97	Pli-GFP
100	30206.8	16006.9	9957.97	Pli-GFP
300	33821.8	14654.3	9957.97	Pli-GFP
0	10025.1	18434.4	6644.03	Pli-GFP
0.3	11254.6	27227.5	6644.03	Pli-GFP
1	11979.1	26824.9	6644.03	Pli-GFP
3	13643.4	27475.3	6644.03	Pli-GFP
10	14622.1	19475.6	6644.03	Pli-GFP
30	16603.8	15262.5	6644.03	Pli-GFP
100	19802.4	10601.2	6644.03	Pli-GFP
300	20825.6	10151.8	6644.03	Pli-GFP
0	34528.7	623595	31824.8	Cbu_wt
0.1	64821	522057	31824.8	Cbu_wt
0.3	90570.1	486640	31824.8	Cbu_wt
1	239945	277706	31824.8	Cbu_wt
3	277484	216525	31824.8	Cbu_wt
10	285263	180754	31824.8	Cbu_wt
30	320895	122335	31824.8	Cbu_wt
100	424599	85734.2	31824.8	Cbu_wt
0	35443.1	577125	31824.8	Cbu_delta_C12
1	36138.8	550743	31824.8	Cbu_delta_C12
3	53341.6	524108	31824.8	Cbu_delta_C12
10	117851	522173	31824.8	Cbu_delta_C12
30	111762	477091	31824.8	Cbu_delta_C12
100	181868	402030	31824.8	Cbu_delta_C12
300	337072	247307	31824.8	Cbu_delta_C12
1000	432052	169721	31824.8	Cbu_delta_C12
0	2111.96	77448.3	1772.61	Cbu_wt
0.1	2955.61	75528.1	1772.61	Cbu_wt
0.3	4295.26	75940.7	1772.61	Cbu_wt
1	14051.6	53551	1772.61	Cbu_wt
3	28477.5	34318.7	1772.61	Cbu_wt
10	35667.9	16997.2	1772.61	Cbu_wt
30	39686.5	12883.4	1772.61	Cbu_wt
100	59492.8	7477.72	1772.61	Cbu_wt
0	2089.41	77080	1772.61	Cbu_delta_C12
1	2418.95	74031.2	1772.61	Cbu_delta_C12
3	3057.3	73596.1	1772.61	Cbu_delta_C12
10	7624.71	63178.9	1772.61	Cbu_delta_C12
30	14803.6	65290.9	1772.61	Cbu_delta_C12
100	28115.8	44107.3	1772.61	Cbu_delta_C12
300	40971.6	32613.7	1772.61	Cbu_delta_C12
1000	58638	21221.5	1772.61	Cbu_delta_C12

## Sheet: fig 4 A
Target binding
Concentration	Bound to nitrocellulose	Bound to nylon	background	pAgo	target
0	5293.84	23651.8	4950.63	Pny_wt	RNA
0.1	5653.65	24246.2	4950.63	Pny_wt	RNA
0.3	5793.61	22021.7	4950.63	Pny_wt	RNA
1	6156.39	22071	4950.63	Pny_wt	RNA
3	7085.44	20793.5	4950.63	Pny_wt	RNA
10	8007.13	19985.1	4950.63	Pny_wt	RNA
30	9669.07	17181.9	4950.63	Pny_wt	RNA
100	10526.4	16942	4950.63	Pny_wt	RNA
0	4824.16	24614.5	4950.63	Pli_wt	RNA
0.1	7173.29	20475.9	4950.63	Pli_wt	RNA
0.3	9793.95	19109	4950.63	Pli_wt	RNA
1	11676.6	15301	4950.63	Pli_wt	RNA
3	14085	13489.5	4950.63	Pli_wt	RNA
10	15152.7	11944.6	4950.63	Pli_wt	RNA
30	16081.9	12100.4	4950.63	Pli_wt	RNA
100	15255.8	10543.1	4950.63	Pli_wt	RNA
0	4247.6	36612.5	4950.63	Pny_wt	DNA
0.1	6401.32	32696.7	4950.63	Pny_wt	DNA
0.3	14226.4	22957.8	4950.63	Pny_wt	DNA
1	14751.7	23206.7	4950.63	Pny_wt	DNA
3	16363.9	20426.4	4950.63	Pny_wt	DNA
10	18542.3	18461.3	4950.63	Pny_wt	DNA
30	21244.5	15473.9	4950.63	Pny_wt	DNA
100	23380	14681.9	4950.63	Pny_wt	DNA
0	4515.66	33527.8	4950.63	Pli_wt	DNA
0.1	9488.34	27874.4	4950.63	Pli_wt	DNA
0.3	13642.4	24525.2	4950.63	Pli_wt	DNA
1	17175.9	17709	4950.63	Pli_wt	DNA
3	19417.6	15792.1	4950.63	Pli_wt	DNA
10	24007.2	10834.1	4950.63	Pli_wt	DNA
30	25546.7	9499.39	4950.63	Pli_wt	DNA
100	26761.2	9023.03	4950.63	Pli_wt	DNA
0	2884.6	12682.8	2318.35	Pny_wt	RNA
0.1	2824.88	12913.1	2318.35	Pny_wt	RNA
0.3	3764.53	12115.8	2318.35	Pny_wt	RNA
1	3580.93	11443.2	2318.35	Pny_wt	RNA
10	4740.04	10797.4	2318.35	Pny_wt	RNA
30	5456.66	9316.18	2318.35	Pny_wt	RNA
100	5688.49	9050.81	2318.35	Pny_wt	RNA
0	2545.95	13479.4	2318.35	Pli_wt	RNA
0.1	5685.08	8897.06	2318.35	Pli_wt	RNA
0.3	5445.39	9052.45	2318.35	Pli_wt	RNA
1	6682.88	7749.33	2318.35	Pli_wt	RNA
3	7010.44	8134.15	2318.35	Pli_wt	RNA
10	8017.85	6916.76	2318.35	Pli_wt	RNA
30	8877.39	5987.79	2318.35	Pli_wt	RNA
100	8735.72	5835.66	2318.35	Pli_wt	RNA
0	2162.29	17143.8	2318.35	Pny_wt	DNA
0.1	4373.15	13886.4	2318.35	Pny_wt	DNA
0.3	6921.28	11113.1	2318.35	Pny_wt	DNA
1	6522.6	12319.2	2318.35	Pny_wt	DNA
3	7477.3	10049.3	2318.35	Pny_wt	DNA
10	7808.9	9320.87	2318.35	Pny_wt	DNA
30	10268.8	8344.74	2318.35	Pny_wt	DNA
100	10538.7	7131.61	2318.35	Pny_wt	DNA
0	2273.28	21568.8	2318.35	Pli_wt	DNA
0.1	4871.19	14532.6	2318.35	Pli_wt	DNA
0.3	6621.56	13751.6	2318.35	Pli_wt	DNA
1	7476.45	11661.1	2318.35	Pli_wt	DNA
3	9435.05	9706.88	2318.35	Pli_wt	DNA
10	11824.2	8623.02	2318.35	Pli_wt	DNA
30	12445.2	7134.52	2318.35	Pli_wt	DNA
100	13399.4	5871.76	2318.35	Pli_wt	DNA
0	9467.11	56680.2	7460.33	Pny_wt	RNA
0.1	11029.3	68027.2	7460.33	Pny_wt	RNA
0.3	11985.9	59471.4	7460.33	Pny_wt	RNA
1	13168	62543.4	7460.33	Pny_wt	RNA
10	18819	56167.6	7460.33	Pny_wt	RNA
30	22765.1	49482.6	7460.33	Pny_wt	RNA
100	27842.6	47080.6	7460.33	Pny_wt	RNA
0	9821.82	64675.1	7460.33	Pli_wt	RNA
0.1	18884.8	50632	7460.33	Pli_wt	RNA
0.3	25296.3	43338.4	7460.33	Pli_wt	RNA
1	30052.5	37083	7460.33	Pli_wt	RNA
3	33044.8	36737	7460.33	Pli_wt	RNA
10	38339.5	29807.3	7460.33	Pli_wt	RNA
30	39956.5	28863.5	7460.33	Pli_wt	RNA
100	40956.5	25300	7460.33	Pli_wt	RNA
0	8519.52	80400.3	7460.33	Pny_wt	DNA
0.1	21349.1	57069.6	7460.33	Pny_wt	DNA
0.3	25799.2	54782.5	7460.33	Pny_wt	DNA
1	28506.9	52970.2	7460.33	Pny_wt	DNA
3	33496.1	50204.6	7460.33	Pny_wt	DNA
10	37139.3	49100.8	7460.33	Pny_wt	DNA
30	41294.4	42138.2	7460.33	Pny_wt	DNA
100	51216.2	36159.8	7460.33	Pny_wt	DNA
0	9871.88	86338.9	7460.33	Pli_wt	DNA
0.1	23387.6	61459.9	7460.33	Pli_wt	DNA
0.3	26183.6	56909.2	7460.33	Pli_wt	DNA
1	40311.1	39773.1	7460.33	Pli_wt	DNA
3	43380.5	35563.4	7460.33	Pli_wt	DNA
10	55963.1	30273.7	7460.33	Pli_wt	DNA
30	55211.5	27287.7	7460.33	Pli_wt	DNA
100	61902.1	20806.8	7460.33	Pli_wt	DNA
0	2995.08	13280.8	1829.23	Cbu_wt	RNA
0.1	3155.85	13597.4	1829.23	Cbu_wt	RNA
0.3	2894.64	13667.5	1829.23	Cbu_wt	RNA
1	3408.23	12432	1829.23	Cbu_wt	RNA
3	3598.6	19809.9	1829.23	Cbu_wt	RNA
10	2918.06	13641.5	1829.23	Cbu_wt	RNA
30	3408.3	13081.1	1829.23	Cbu_wt	RNA
100	3816.02	12891	1829.23	Cbu_wt	RNA
0	3443.15	20792.4	2481.6	Cbu_wt	RNA
0.1	3545.98	21111.1	2481.6	Cbu_wt	RNA
0.3	3331.73	20452.5	2481.6	Cbu_wt	RNA
1	3223.33	21181.2	2481.6	Cbu_wt	RNA
3	3575.6	27310.1	2481.6	Cbu_wt	RNA
10	3607.37	20861.2	2481.6	Cbu_wt	RNA
30	4187.75	20979.9	2481.6	Cbu_wt	RNA
100	4546.88	22341.5	2481.6	Cbu_wt	RNA
0	3293.74	38762.5	2481.6	Cbu_wt	DNA
0.1	10690.7	29678	2481.6	Cbu_wt	DNA
0.3	16791.8	23278.9	2481.6	Cbu_wt	DNA
1	22300	17502.2	2481.6	Cbu_wt	DNA
3	26192.5	14332.9	2481.6	Cbu_wt	DNA
10	24492.3	15507.5	2481.6	Cbu_wt	DNA
30	29716.9	11578	2481.6	Cbu_wt	DNA
100	30587.1	9894.54	2481.6	Cbu_wt	DNA
0	3633.49	16536.7	2775.66	Cbu_wt	RNA
0.1	3563.61	15948.4	2775.66	Cbu_wt	RNA
0.3	3383.63	15983.9	2775.66	Cbu_wt	RNA
1	3636	16699.2	2775.66	Cbu_wt	RNA
3	3852.49	26379.6	2775.66	Cbu_wt	RNA
10	3460.67	15552.9	2775.66	Cbu_wt	RNA
30	4153.11	15903	2775.66	Cbu_wt	RNA
100	4288.66	15246.4	2775.66	Cbu_wt	RNA
0	3388.38	27459	2775.66	Cbu_wt	DNA
0.1	10931.3	20679.3	2775.66	Cbu_wt	DNA
0.3	14659.4	15687.1	2775.66	Cbu_wt	DNA
1	18007.2	13006.7	2775.66	Cbu_wt	DNA
3	18766	10202.7	2775.66	Cbu_wt	DNA
10	20912.8	9159.97	2775.66	Cbu_wt	DNA
30	20156.4	7870.61	2775.66	Cbu_wt	DNA
100	21153.8	7437.08	2775.66	Cbu_wt	DNA

## Sheet: fig 4 C
Modified target cleavage
fig 4C
pAgo	target	mod position	cleaved target						pAgo	target	mod position	cleaved target
			replicate 1	replicate 2								replicate 1	replicate 2
PliAgo	RNA rG	3'	0.512236	0.585093					PliAgo	DNA rG	3'	0	0.0806215
		4'	0.632458	0.667011							4'	0.000256595	0.0580297
		5'	0.459754	0.301959							5'	0	0.0683021
		6'	0.634907	0.594095							6'	0	0.0571558
		9'	0.63101	0.567959							9'	0	0.0504109
		10'	0.621846	0.497217							10'	0.105567	0.187873
		11'	0.547932	0.508304							11'	0.0212924	0.052082
		13'	0.450743	0.44487							13'	0	0.02814
		15'	0.439554	0.418587							15'	0.00198488	0.0150978
pAgo	target	mod position	cleaved target						pAgo	target	mod position	cleaved target
			replicate 1	replicate 2								replicate 1	replicate 2
PliAgo	RNA dG	3'	0.383152	0.525621					PliAgo	DNA dG	3'	0.0286618	0.0223355
		4'	0.501658	0.660272							4'	0.0106329	0.0179652
		5'	0.384214	0.50107							5'	0.00715802	0.0195763
		6'	0.549111	0.694997							6'	0.0113276	0.0246808
		9'	0.40798	0.549398							9'	0.00767477	0.0179239
		10'	0.0284892	0.149471							10'	0.0114496	0.0216986
		11'	0.298964	0.429019							11'	0.0151442	0.0255927
		13'	0.268963	0.417453							13'	0.00396035	0.018433
		15'	0.285818	0.426892							15'	0	0.0125087

## Sheet: fig 5 C
Modified target cleavage
5C
pAgo	target	mod position	cleaved target					pAgo	target	mod position	cleaved target
			replicate 1	replicate 2							replicate 1	replicate 2	replicate 3
PliAgo	RNA rG	3'	0.512236	0.585093				PnyAgo	RNA rG	3'	0.405037	0.484798	0.400405
		4'	0.632458	0.667011						4'	0.412954	0.458364	0.278843
		5'	0.459754	0.301959						5'	0.572527	0.497531	0.396044
		6'	0.634907	0.594095						6'	0.479255	0.50082	0.357992
		9'	0.63101	0.567959						9'	0.598326	0.635285	0.490947
		10'	0.621846	0.497217						10'	0.583401	0.607653	0.549391
		11'	0.547932	0.508304						11'	0.548891	0.53926	0.470281
		13'	0.450743	0.44487						13'	0.507361	0.548278	0.496128
		15'	0.439554	0.418587						15'	0.473332	0.558206	0.381088
pAgo	target	mod position	cleaved target					pAgo	target	mod position	cleaved target
			replicate 1	replicate 2							replicate 1	replicate 2
PliAgo	RNA 1-meG	3'	0.396021	0.537662				PnyAgo	RNA 1-meG	3'	0.429804	0.464126
		4'	0.641899	0.43544						4'	0.201782	0.313548
		5'	0.263912	0.589252						5'	0.109671	0.302739
		6'	0.400823	0.445351						6'	0.15608	0.337702
		9'	0.23153	0.280571						9'	0.163826	0.317576
		10'	0	0.201007						10'	0	0.33116
		11'	0.203425	0.0122252						11'	0.127806	0.265791
		13'	0.296551	0.0401221						13'	0.0757393	0.220962
		15'	0.456619	-						15'	0.249421	0.0533061
pAgo	target	mod position	cleaved target					pAgo	target	mod position	cleaved target
			replicate 1	replicate 2							replicate 1	replicate 2
PliAgo	RNA 2'O-meG	3'	0.598744	0.696763				PnyAgo	RNA 2'O-meG	3'	0.388112	0.579124
		4'	0.744082	0.635649						4'	0.455884	0.463336
		5'	0.535642	0.745935						5'	0.455	0.481591
		6'	0.622117	0.664442						6'	0.397439	0.373111
		9'	0.768741	0.79914						9'	0.410338	0.575776
		10'	0	0.0517357						10'	0.615534	0.465857
		11'	0.471413	0.377926						11'	0	0
		13'	0.529682	0.254034						13'	0.573843	0.347531
		15'	0.495639	-						15'	0.0549981	0.304837
pAgo	target	mod position	cleaved target					pAgo	target	mod position	cleaved target
			replicate 1	replicate 2							replicate 1	replicate 2	replicate 3
PliAgo	RNA rU	3'	0.552176	0.478304				PnyAgo	RNA rU	3'	0.440722	0.444377	0.429629
		4'	0.631375	0.543072						4'	0.385956	0.443721	0.420317
		5'	0.533612	0.419429						5'	0.587152	0.624947	0.570149
		6'	0.700534	0.562197						6'	0.47999	0.458414	0.470251
		9'	0.541674	0.549829						9'	0.560764	0.511526	0.523281
		10'	0.536525	0.463939						10'	0.522644	0.62598	0.537538
		11'	0.37637	0.316808						11'	0.540409	0.610606	0.545702
		13'	0.489247	0.418394						13'	0.54581	0.674368	0.459976
		15'	0.458137	0.445792						15'	0.429281	0.549324	0.332755
pAgo	target	mod position	cleaved target					pAgo	target	mod position	cleaved target
			replicate 1	replicate 2							replicate 1	replicate 2	replicate 3
PliAgo	RNA Ψ	3'	0.710163	0.562981				PnyAgo	RNA Ψ	3'	0.586256	0.553128	0.635332
		4'	0.8113	0.52297						4'	0.397305	0.534019	0.587226
		5'	0.680143	0.417453						5'	0.695352	0.641322	0.653602
		6'	0.807651	0.691715						6'	0.497339	0.533402	0.574892
		9'	0.70983	0.553591						9'	0.71043	0.698429	0.720304
		10'	0.265464	0.0703128						10'	0.527435	0.472529	0.571248
		11'	0.498882	0.0674365						11'	0.170388	0.295212	0.289703
		13'	0.583225	0.298197						13'	0.485101	0.599556	0.468787
		15'	0.555372	0.0429378						15'	0.289894	0.419338	0.136593
pAgo	target	mod position	cleaved target					pAgo	target	mod position	cleaved target
			replicate 1	replicate 2							replicate 1	replicate 2	replicate 3
PliAgo	RNA 3-meU	3'	0.534816	0.485951				PnyAgo	RNA 3-meU	3'	0.423164	0.44646	0.528001
		4'	0.687233	0.63951						4'	0.195325	0.213396	0.410333
		5'	0.52365	0.445558						5'	0.410094	0.436066	0.484504
		6'	0.610861	0.666851						6'	0.309923	0.321701	0.350977
		9'	0.371182	0.265398						9'	0.216755	0.24715	0.388422
		10'	0.243401	0.316989						10'	0.57995	0.548	0.545387
		11'	0.208553	0						11'	0.0345436	0.151015	0.210981
		13'	0.249834	0.116422						13'	0.0788754	0.0738834	0.237041
		15'	0.498139	0.109501						15'	0.192034	0.0576051	0.194955

## Sheet: fig supplementary 3 A
Target cleavage at different temperatures
temperature	target	target background	product of the cleavage	product background	pAgo
15	8.79717e+06	232192	716139	93644.2	PnyAgo
25	6.11732e+06	178042	3.77315e+06	188218	PnyAgo
30	4.45427e+06	158080	6.18456e+06	265100	PnyAgo
37	3.25242e+06	154668	6.97545e+06	338627	PnyAgo
44	3.37504e+06	162025	8.57299e+06	386505	PnyAgo
52	2.84231e+06	156762	1.66845e+06	119368	PnyAgo
59	5796603	211039	254365	84144.5	PnyAgo
65	5.29811e+06	216014	125525	89685.9	PnyAgo
73	5.54849e+06	265842	202398	103459	PnyAgo
15	1.04575e+07	249314	714950	91322	HpeAgo
25	7.78278e+06	217439	2.15316e+06	205214	HpeAgo
30	5.01858e+06	180487	4.95415e+06	249727	HpeAgo
37	3.7781e+06	172409	6.27775e+06	278354	HpeAgo
44	4.34421e+06	169179	7.88954e+06	379578	HpeAgo
52	3.32709e+06	133001	2.35789e+06	147103	HpeAgo
59	5.10545e+06	170274	160912	60941.3	HpeAgo
65	5.79491e+06	205102	124884	65291.3	HpeAgo
73	6.43843e+06	339745	194859	103765	HpeAgo
15	1.05109e+07	279599	196066	75981.3	PliAgo
25	9.36374e+06	283746	805586	112299	PliAgo
30	9.83061e+06	258402	2.40696e+06	213145	PliAgo
37	6.2845e+06	240816	4.69069e+06	312279	PliAgo
44	3.93847e+06	180496	5.92029e+06	283745	PliAgo
52	6.13958e+06	233585	225259	82008.6	PliAgo
59	6.07624e+06	247940	158867	84000.6	PliAgo
65	5.96973e+06	298911	202486	120321	PliAgo
73	3.97014e+06	282730	223210	135028	PliAgo
15	1.06107e+07	255724	419142	91300.5	RslAgo
25	9.86203e+06	260825	2.23548e+06	165562	RslAgo
30	6.36001e+06	217680	3.83016e+06	235309	RslAgo
37	4.55357e+06	162764	4.28714e+06	255565	RslAgo
44	4.44891e+06	171589	5.25084e+06	254230	RslAgo
52	3.55008e+06	140316	2.31785e+06	153832	RslAgo
59	6.18772e+06	260107	181772	89433.8	RslAgo
65	5.16779e+06	299080	177938	107234	RslAgo
73	5.01813e+06	347662	253658	163345	RslAgo
15	6.49788e+06	119534	398960	83636.1	HpeAgo
25	5.77706e+06	108614	2.16784e+06	237908	HpeAgo
30	4.918e+06	102552	4.32124e+06	513308	HpeAgo
37	3.55853e+06	93674.2	5.15844e+06	630269	HpeAgo
44	5.39624e+06	117126	6.04014e+06	693714	HpeAgo
52	5.81022e+06	195594	3.49192e+06	385309	HpeAgo
59	7.26644e+06	180743	226287	76108	HpeAgo
65	1.03848e+07	268032	163567	99412.9	HpeAgo
73	6.587e+06	221382	170219	86719.9	HpeAgo
15	7.59885e+06	159016	838566	135907	PnyAgo
25	4.90423e+06	120663	3.01777e+06	362108	PnyAgo
30	3.24007e+06	102604	3.86145e+06	576300	PnyAgo
37	2.94938e+06	104207	5.55797e+06	876051	PnyAgo
44	6.17081e+06	242564	1.53707e+07	2.06954e+06	PnyAgo
52	5.56414e+06	248913	4.68559e+06	679478	PnyAgo
59	6.35621e+06	209093	275948	91989.5	PnyAgo
65	7.46339e+06	359796	155439	97577.8	PnyAgo
73	7.15676e+06	326351	178140	119613	PnyAgo
15	1.86694e+07	327784	284461	89954.2	PliAgo
25	9.02698e+06	182538	670784	71432.5	PliAgo
30	7.7577e+06	168319	1.86399e+06	105034	PliAgo
37	6.73878e+06	151378	4.09192e+06	153566	PliAgo
44	5.60415e+06	132058	5.57842e+06	155569	PliAgo
52	6.71758e+06	163270	252131	48470.6	PliAgo
59	7.5361e+06	241872	133065	62644.4	PliAgo
65	5.58867e+06	277885	153764	66308.4	PliAgo
73	4.75353e+06	413582	168348	85312.1	PliAgo
15	4.74303e+06	246262	206757	44236.8	RslAgo
25	3.52466e+06	188251	847264	64916	RslAgo
30	2.57755e+06	177528	1.24528e+06	72933.2	RslAgo
37	1.15354e+06	150347	527481	60275.6	RslAgo
44	1.04478e+06	145772	884784	82307.5	RslAgo
52	935538	97884.5	172424	40945.7	RslAgo
59	1.89286e+06	139498	86155.8	49722.7	RslAgo
65	2.31199e+06	235149	107448	62578.7	RslAgo
73	5.96299e+06	649518	295201	165369	RslAgo

## Sheet: fig supplementary 3 B
Target cleavage kinetics
pAgo	time, min	cleaved target
		replicate 1			replicate 2			replicate 3
		Target	Product	Background	Target	Product	Background	Target	Product	Background
PliAgo	1	4.77707e+06	114643	159023	3.69135e+06	77115.1	82717.3	7.19128e+06	186652	308610
	3	4.98732e+06	258111	175459	3.18885e+06	150627	80024.4	7.18605e+06	398733	278602
	5	4.73314e+06	379319	151948	3.6021e+06	274628	91386.4	6.05047e+06	575752	273452
	10	4.12778e+06	694091	150219	3.01723e+06	459841	82614.8	5.11658e+06	973553	266546
	30	2.76351e+06	1.5658e+06	128651	1.94365e+06	1.10133e+06	72521	3.64247e+06	2.14667e+06	188106
	60	1.758e+06	2.13884e+06	111708	1.25633e+06	1.67117e+06	78022.5	2.25077e+06	3.0068e+06	164304
	100	1.21124e+06	2.56748e+06	99979.7	762112	1.88812e+06	62104.9	1.43697e+06	3.30965e+06	132155
pAgo	time, min	cleaved target
		replicate 1			replicate 2			replicate 3
		Target	Product	Background	Target	Product	Background	Target	Product	Background
PnyAgo	1	4.99642e+06	482034	143944	4.77569e+06	476256	134259	2.57597e+06	235190	57900
	3	4.06236e+06	1.10182e+06	145230	3.95038e+06	1.34772e+06	145451	2.18556e+06	657721	59928
	5	3.71308e+06	1.54884e+06	128777	2.75136e+06	1.66431e+06	135269	1.91056e+06	1.0016e+06	63234.3
	10	2.82944e+06	1.83983e+06	104817	1.94774e+06	2.26917e+06	102317	1.37291e+06	1.11168e+06	44656.3
	30	2.2943e+06	2.1345e+06	90519.5	1.34476e+06	3.0094e+06	90309.6	992356	1.32345e+06	38540.9
	60	2.01973e+06	2.24506e+06	83887.8	1.11968e+06	2.90624e+06	81511.9	695219	1.40857e+06	31198.5
	100	1.62664e+06	2.45052e+06	88827.6	992436	2.93337e+06	85252.5	393836	1.13062e+06	19853.2
pAgo	time, min	cleaved target
		replicate 1			replicate 2			replicate 3
		Target	Product	Background	Target	Product	Background	Target	Product	Background
HpeAgo	1	5.587e+06	743973	188190	3.77258e+06	439782	82328.3	6.33407e+06	725037	168059
	3	4.15713e+06	1.51713e+06	163361	3.36445e+06	1.14711e+06	92382.1	5.21338e+06	1.87515e+06	171715
	5	3.54529e+06	2.22614e+06	152369	2.53498e+06	1.65546e+06	82047.1	4.0071e+06	2.55009e+06	161951
	10	2.01093e+06	2.88415e+06	110288	1.57597e+06	2.28822e+06	67639.3	2.29019e+06	3.56854e+06	135013
	30	1.08655e+06	3.41863e+06	95236.6	722462	2.81153e+06	51533.5	1077021	4.59971e+06	128406
	60	675134	3.62503e+06	74575.2	498500	3.01668e+06	49025.8	884535	4.86328e+06	110633
	100	690940	3.75615e+06	85776.8	432161	3.26108e+06	52857.3	669796	4.51781e+06	89443.5
pAgo	time, min	cleaved target
		replicate 1			replicate 2			replicate 3
		Target	Product	Background	Target	Product	Background	Target	Product	Background
RslAgo	1	6.26659e+06	225558	145041	5.33782e+06	181264	145412	3.05784e+06	88283.1	81108.8
	3	5.56452e+06	565109	133030	4.83606e+06	467212	176014	2.75994e+06	254286	83574.1
	5	4.78014e+06	870758	129422	3.97196e+06	680876	193572	2.35586e+06	352375	69977.4
	10	3.93189e+06	1.48934e+06	132189	3.20867e+06	1.15741e+06	124033	1.71883e+06	573958	55898
	30	2.28443e+06	2.35887e+06	114990	1.89595e+06	1.99189e+06	96706.3	1.27571e+06	1.17512e+06	49734.4
	60	616531	2.13595e+06	162153	1.3518e+06	2.53846e+06	90029	899108	1.57027e+06	41791.5
	100	1.18408e+06	3.39842e+06	113314	1.18743e+06	2.66212e+06	95220.5	637779	1.65708e+06	44159.2

## Sheet: fig supplementary 3 C
Target cleavage in the presence of different catalytic ions
pAgo	concentration	ion	cleaved target
			replicate 1			replicate 2
			Target	Product	Background	Target	Product	Background
PliAgo	0.5 mM	Ca2+	2.24742e+06	27034.9	13815.9	3.38243e+06	106525	69453
		Co2+	2.19104e+06	60204.6	15356.2	4.03197e+06	111080	52615.2
		Cu2+	2.46986e+06	51762.1	22336.5	4.66364e+06	101240	54936
		Mg2+	1.68394e+06	290251	23585.5	2.92674e+06	497013	54043.4
		Mn2+	1.11491e+06	934278	36843.3	2.68733e+06	1.45737e+06	70906.3
		Zn2+	2.20214e+06	37339.9	21206.7	3.88461e+06	69642.9	53532.2
	5 mM	Ca2+	2.349e+06	23659.2	15920.3	3.73193e+06	76070.5	53697.6
		Co2+	2.15904e+06	50696.6	15641.3	4.13089e+06	157476	61773.1
		Cu2+	2.43842e+06	31498.4	18551.2	4.432e+06	78356	57471.7
		Mg2+	1.3556e+06	914373	43156.7	2.81175e+06	1.44906e+06	61358.2
		Mn2+	1.00292e+06	834631	39550	2.76142e+06	1.16083e+06	66111.4
		Zn2+	2.07686e+06	57865.7	27353.7	4.16723e+06	135773	80844.1
pAgo	concentration	ion	cleaved target
			replicate 1			replicate 2
			Target	Product	Background	Target	Product	Background
PnyAgo	0.5 mM	Ca2+	4.35594e+06	65128.1	22704.2	3.99945e+06	82845.9	39546.9
		Co2+	4.61012e+06	52820.6	26839.8	4.19882e+06	69967.7	32800.2
		Cu2+	4.02881e+06	90515	29474.7	4.20456e+06	89147.2	38283.7
		Mg2+	3.06783e+06	1.38356e+06	55427.8	2.87076e+06	1.54236e+06	44421.9
		Mn2+	2.04211e+06	2.49406e+06	85439.1	1.80045e+06	2.55773e+06	46919.2
		Zn2+	4.66279e+06	46245.5	26897.1	4.48766e+06	91905.2	53536.6
	5 mM	Ca2+	4.17554e+06	42019.4	23742.2	4075030	68032.4	39543.2
		Co2+	4.72845e+06	50125.8	29251.7	4.31857e+06	64752.7	33227.5
		Cu2+	4.15081e+06	56228.2	32645	4.44519e+06	73540.2	38120.9
		Mg2+	1.72926e+06	2.64648e+06	85198.7	1.59554e+06	2.69172e+06	41002.5
		Mn2+	3.15916e+06	932670	72365.7	3.58164e+06	1.14118e+06	51830.6
		Zn2+	4.00944e+06	109273	44977.9	4.59719e+06	143894	54479.8

## Sheet: fig supplementary 3 D
Target cleavage in the presence of different guides
length	target	target background	product of the cleavage	product background	ago
-	2.59235e+06	44628.8	76566.4	65444	PnyAgo
10	2.32858e+06	42742.9	64878.6	60651.2	PnyAgo
12	2.73242e+06	51858.2	73913.4	65576.1	PnyAgo
14	3.15298e+06	51836.3	152460	67530.6	PnyAgo
16	1.3856e+06	42191.8	1.62613e+06	67324.5	PnyAgo
18	845225	32433.4	1.59805e+06	62708.6	PnyAgo
20	1.47222e+06	35959.3	1.77234e+06	73703.1	PnyAgo
22	1.34244e+06	29870.7	845468	55696.6	PnyAgo
-	2.48006e+06	41558.7	65020.9	54794.3	HpeAgo
10	2.378e+06	41083.6	56557.7	54199.5	HpeAgo
12	1.87341e+06	36180.7	58899.2	48686.6	HpeAgo
14	2.5631e+06	39796	180217	57202.6	HpeAgo
16	1.19216e+06	28639.2	1.42207e+06	57935.7	HpeAgo
18	1.00905e+06	33581.5	1.57169e+06	60537.6	HpeAgo
20	1.96528e+06	35918.4	966862	61484.9	HpeAgo
22	2.1609e+06	34534.4	349044	61735.1	HpeAgo
-	2.25368e+06	59982.1	118159	102642	PnyAgo
10	2.20045e+06	153424	120372	102043	PnyAgo
12	1.91896e+06	50594.9	118917	97895.8	PnyAgo
14	2.16414e+06	55201.6	187504	108592	PnyAgo
16	1.03398e+06	40528.2	1.74566e+06	116005	PnyAgo
18	940336	36555.9	1.5069e+06	112623	PnyAgo
20	1.25161e+06	39548.3	1.65461e+06	120624	PnyAgo
22	1.48333e+06	42216.9	1.41788e+06	123361	PnyAgo
-	3.15967e+06	63125.3	157751	121420	HpeAgo
10	2.9692e+06	83600.6	144797	121131	HpeAgo
12	2.78242e+06	63363.2	153571	118393	HpeAgo
14	2.59698e+06	85951.9	260613	122593	HpeAgo
16	983055	57328.5	1.68438e+06	125285	HpeAgo
18	1.05109e+06	56370.9	1.90536e+06	133092	HpeAgo
20	1.54251e+06	57887.2	992714	131115	HpeAgo
22	2.49027e+06	65520	616923	140202	HpeAgo
-	3.21822e+06	57401.3	169489	144671	PliAgo
10	4.078e+06	68065.1	269614	156572	PliAgo
12	2.73651e+06	69080.7	785353	144193	PliAgo
14	1.31034e+06	104367	2.46798e+06	150373	PliAgo
16	1.23423e+06	121494	2.56513e+06	159672	PliAgo
18	1.37561e+06	87245.2	1.80436e+06	142329	PliAgo
20	1.75145e+06	94239.9	635426	134901	PliAgo
22	3.04634e+06	59423.8	387269	150674	PliAgo
-	2.44359e+06	82565.3	199688	145495	RslAgo
10	2.90728e+06	74347.4	194152	148002	RslAgo
12	2.57114e+06	90853.1	306254	145699	RslAgo
14	681808	103971	1899877	138295	RslAgo
16	1.33512e+06	88788.1	1.81447e+06	145809	RslAgo
18	1.36362e+06	92793.5	1.7632e+06	150813	RslAgo
20	1.5673e+06	76654	1.55581e+06	139665	RslAgo
22	2.63679e+06	74885.6	1.2994e+06	157281	RslAgo
-	6.20359e+06	207827	301320	240979	PliAgo
10	6.46543e+06	198169	452115	241264	PliAgo
12	6.57042e+06	177849	1.89678e+06	286671	PliAgo
14	2.54825e+06	114459	4.4227e+06	255144	PliAgo
16	2.27354e+06	136960	4.55086e+06	262573	PliAgo
18	3.49749e+06	174698	3.12908e+06	285305	PliAgo
20	5.92413e+06	171467	1.40501e+06	290931	PliAgo
22	7.1555e+06	196444	900046	328984	PliAgo
-	7.44637e+06	235727	375250	279665	RslAgo
10	8.77096e+06	272251	409506	289506	RslAgo
12	6.8023e+06	217169	590816	239084	RslAgo
14	1.4921e+06	86722.5	4.38604e+06	241596	RslAgo
16	1.39763e+06	85781.1	5.18681e+06	267498	RslAgo
18	2.55632e+06	109190	3.90218e+06	235513	RslAgo
20	2.02174e+06	106852	3.3708e+06	217564	RslAgo
22	2.88158e+06	123245	2.30748e+06	190660	RslAgo

## Sheet: fig supplementary 5 A
Guide binding
Concentration	Bound to nitrocellulose	Bound to nylon	Background	pAgo	Me
0	8045.47	206336	7469.59	Pny_wt	Mg
0.3	9106.95	208874	7469.59	Pny_wt	Mg
1	9049.69	204889	7469.59	Pny_wt	Mg
3	35146.5	155218	7469.59	Pny_wt	Mg
10	29022.8	161354	7469.59	Pny_wt	Mg
30	71679.3	56771.2	7469.59	Pny_wt	Mg
100	126775	28890.6	7469.59	Pny_wt	Mg
300	162392	21450.2	7469.59	Pny_wt	Mg
0	7857.09	217822	7469.59	Pny_CD	Mg
0.3	8687.41	213321	7469.59	Pny_CD	Mg
1	11298.9	214336	7469.59	Pny_CD	Mg
3	32443.3	170089	7469.59	Pny_CD	Mg
10	77918.2	88917.7	7469.59	Pny_CD	Mg
30	95141.6	60457.1	7469.59	Pny_CD	Mg
100	154744	28187.2	7469.59	Pny_CD	Mg
300	172251	20537	7469.59	Pny_CD	Mg
0	8107.84	263039	7469.59	Pli_wt	Mg
0.3	8276.32	228128	7469.59	Pli_wt	Mg
1	13884.4	209300	7469.59	Pli_wt	Mg
3	34701.5	152685	7469.59	Pli_wt	Mg
10	67890.2	95449.1	7469.59	Pli_wt	Mg
30	91365.8	47903.2	7469.59	Pli_wt	Mg
100	144611	39408.5	7469.59	Pli_wt	Mg
300	176991	26518.3	7469.59	Pli_wt	Mg
0	7743.9	226993	7469.59	Pli_CD	Mg
0.3	9492.84	222838	7469.59	Pli_CD	Mg
1	12984	223148	7469.59	Pli_CD	Mg
3	10460.6	226281	7469.59	Pli_CD	Mg
10	75507.3	87099.5	7469.59	Pli_CD	Mg
30	101269	52990.9	7469.59	Pli_CD	Mg
100	139634	42791.8	7469.59	Pli_CD	Mg
300	168743	25323.9	7469.59	Pli_CD	Mg
0	7887.26	220740	7469.59	Pli_delta_C18	Mg
0.3	9699.73	235827	7469.59	Pli_delta_C18	Mg
1	9520.02	209956	7469.59	Pli_delta_C18	Mg
3	53177.8	120624	7469.59	Pli_delta_C18	Mg
10	75179.2	87592.9	7469.59	Pli_delta_C18	Mg
30	111148	67745	7469.59	Pli_delta_C18	Mg
100	152245	42238.2	7469.59	Pli_delta_C18	Mg
300	164078	27908.2	7469.59	Pli_delta_C18	Mg
0	14732.3	153459	9729.96	Pny_wt	Mg
0.3	15922.1	153263	9729.96	Pny_wt	Mg
1	15417.9	148816	9729.96	Pny_wt	Mg
3	18396.5	147947	9729.96	Pny_wt	Mg
10	49561.3	93012.8	9729.96	Pny_wt	Mg
30	64525.9	64959.2	9729.96	Pny_wt	Mg
100	80275.9	51146	9729.96	Pny_wt	Mg
300	128592	27260.9	9729.96	Pny_wt	Mg
0	14242.3	148774	9729.96	Pny_CD	Mg
0.3	14183.2	151393	9729.96	Pny_CD	Mg
1	15680.5	150731	9729.96	Pny_CD	Mg
3	18842.5	142328	9729.96	Pny_CD	Mg
10	45701.9	95111.4	9729.96	Pny_CD	Mg
30	64965.5	54316.5	9729.96	Pny_CD	Mg
100	88020.6	40372.3	9729.96	Pny_CD	Mg
300	121543	26649.3	9729.96	Pny_CD	Mg
0	16126.3	162628	9729.96	Pli_wt	Mg
0.3	15597.4	138399	9729.96	Pli_wt	Mg
1	16894.9	146782	9729.96	Pli_wt	Mg
3	33477.8	121820	9729.96	Pli_wt	Mg
10	63741.4	67385	9729.96	Pli_wt	Mg
30	66761.7	41248.9	9729.96	Pli_wt	Mg
100	101100	35910	9729.96	Pli_wt	Mg
300	121487	27652.5	9729.96	Pli_wt	Mg
0	15051.9	159058	9729.96	Pli_CD	Mg
0.3	14822.7	160498	9729.96	Pli_CD	Mg
1	17802.5	151630	9729.96	Pli_CD	Mg
3	19678.6	146992	9729.96	Pli_CD	Mg
10	56621.6	81391.4	9729.96	Pli_CD	Mg
30	70341.9	56877.6	9729.96	Pli_CD	Mg
100	78763.8	37482.4	9729.96	Pli_CD	Mg
300	120652	27925	9729.96	Pli_CD	Mg
0	15109.7	143672	9729.96	Pli_MID	Mg
1	13973.5	144489	9729.96	Pli_MID	Mg
3	13742.8	143642	9729.96	Pli_MID	Mg
10	13744.9	168616	9729.96	Pli_MID	Mg
30	13756.9	147296	9729.96	Pli_MID	Mg
100	15133	144931	9729.96	Pli_MID	Mg
300	15808.5	136964	9729.96	Pli_MID	Mg
1000	25984.7	132105	9729.96	Pli_MID	Mg
0	14162.7	145791	9729.96	Pli_delta_C18	Mg
0.3	14907.5	156075	9729.96	Pli_delta_C18	Mg
1	25984.4	129223	9729.96	Pli_delta_C18	Mg
3	43994.1	101226	9729.96	Pli_delta_C18	Mg
10	72329.1	59577.7	9729.96	Pli_delta_C18	Mg
30	82440.9	48378.7	9729.96	Pli_delta_C18	Mg
100	101019	37829.8	9729.96	Pli_delta_C18	Mg
300	124758	25773.3	9729.96	Pli_delta_C18	Mg
0	13671.2	146422	9729.96	Pli_759	Mg
1	13926.8	154389	9729.96	Pli_759	Mg
3	14231.7	144237	9729.96	Pli_759	Mg
10	16276	154725	9729.96	Pli_759	Mg
30	21064	136898	9729.96	Pli_759	Mg
100	50615.7	94593.5	9729.96	Pli_759	Mg
300	80672.1	70138	9729.96	Pli_759	Mg
1000	106345	49725.6	9729.96	Pli_759	Mg
0	12667.2	162531	9729.96	Pny_wt	EDTA
1	14932.2	449777	9729.96	Pny_wt	EDTA
3	13653.4	165476	9729.96	Pny_wt	EDTA
10	15255.8	268054	9729.96	Pny_wt	EDTA
30	18555.3	193813	9729.96	Pny_wt	EDTA
100	33006.3	144407	9729.96	Pny_wt	EDTA
300	91366.2	78702.1	9729.96	Pny_wt	EDTA
1000	120172	48880	9729.96	Pny_wt	EDTA
0	12055.2	153435	9729.96	Pny_CD	EDTA
1	12557	175470	9729.96	Pny_CD	EDTA
3	14322.8	211301	9729.96	Pny_CD	EDTA
10	19857.6	173802	9729.96	Pny_CD	EDTA
30	36450	175675	9729.96	Pny_CD	EDTA
100	64191.9	80618	9729.96	Pny_CD	EDTA
300	101686	53629.3	9729.96	Pny_CD	EDTA
1000	132760	34537.6	9729.96	Pny_CD	EDTA
0	20186.7	681643	9729.96	Pli_wt	EDTA
0.3	13949.9	289187	9729.96	Pli_wt	EDTA
1	13103.3	200770	9729.96	Pli_wt	EDTA
3	14542.1	196532	9729.96	Pli_wt	EDTA
10	47146	241550	9729.96	Pli_wt	EDTA
30	73775.3	91675.6	9729.96	Pli_wt	EDTA
100	99947.9	43297.5	9729.96	Pli_wt	EDTA
300	112465	27431.5	9729.96	Pli_wt	EDTA
0	11324.2	180940	9729.96	Pli_MID	EDTA
1	13218.9	266026	9729.96	Pli_MID	EDTA
3	11544.7	177772	9729.96	Pli_MID	EDTA
10	37938.6	1.40332e+06	9729.96	Pli_MID	EDTA
30	13142.7	240467	9729.96	Pli_MID	EDTA
100	18384.9	322996	9729.96	Pli_MID	EDTA
300	25331.9	177430	9729.96	Pli_MID	EDTA
1000	48918.5	112496	9729.96	Pli_MID	EDTA
0	62131.6	82599.6	5795.68	Pny_wt	Mg
0.3	19756.2	122130	5795.68	Pny_wt	Mg
1	18189.6	119877	5795.68	Pny_wt	Mg
3	41450.5	84638.4	5795.68	Pny_wt	Mg
10	53499.9	70135.4	5795.68	Pny_wt	Mg
30	62260.7	43422.2	5795.68	Pny_wt	Mg
100	82032.1	24527.7	5795.68	Pny_wt	Mg
300	111119	14906.4	5795.68	Pny_wt	Mg
0	12077.4	132747	5795.68	Pny_CD	Mg
0.3	15683.9	128935	5795.68	Pny_CD	Mg
1	14720.7	129999	5795.68	Pny_CD	Mg
3	36841.4	102449	5795.68	Pny_CD	Mg
10	57573.6	67857.4	5795.68	Pny_CD	Mg
30	64824.9	37335.1	5795.68	Pny_CD	Mg
100	90674.6	29258.2	5795.68	Pny_CD	Mg
300	115850	15744.1	5795.68	Pny_CD	Mg
0	14115.3	136819	5795.68	Pli_wt	Mg
0.3	13724.5	132702	5795.68	Pli_wt	Mg
1	14911.6	127132	5795.68	Pli_wt	Mg
3	30429	101701	5795.68	Pli_wt	Mg
10	61905.3	47424.1	5795.68	Pli_wt	Mg
30	71652.7	31053.5	5795.68	Pli_wt	Mg
100	102978	27999.9	5795.68	Pli_wt	Mg
300	113873	17937.9	5795.68	Pli_wt	Mg
0	15954.6	137211	5795.68	Pli_CD	Mg
0.3	13639.1	134298	5795.68	Pli_CD	Mg
1	15945.4	105177	5795.68	Pli_CD	Mg
3	49299.5	93412.4	5795.68	Pli_CD	Mg
10	63957.1	57668.3	5795.68	Pli_CD	Mg
30	82627.5	31450.7	5795.68	Pli_CD	Mg
100	82499.9	26164.7	5795.68	Pli_CD	Mg
300	116604	17700.2	5795.68	Pli_CD	Mg
0	15141.4	112329	5795.68	Pli_MID	Mg
1	12214.4	126141	5795.68	Pli_MID	Mg
3	12542	126078	5795.68	Pli_MID	Mg
10	22092.2	119487	5795.68	Pli_MID	Mg
30	12490.8	126490	5795.68	Pli_MID	Mg
100	11651.6	127178	5795.68	Pli_MID	Mg
300	16154.9	124236	5795.68	Pli_MID	Mg
1000	23336	114399	5795.68	Pli_MID	Mg
0	12485	125219	5795.68	Pli_delta_C18	Mg
0.3	13016.9	135003	5795.68	Pli_delta_C18	Mg
1	22089.7	119148	5795.68	Pli_delta_C18	Mg
3	61889.9	68559.1	5795.68	Pli_delta_C18	Mg
10	63973.7	53084.2	5795.68	Pli_delta_C18	Mg
30	78389.2	36352.7	5795.68	Pli_delta_C18	Mg
100	112230	28860.3	5795.68	Pli_delta_C18	Mg
300	121352	19008	5795.68	Pli_delta_C18	Mg
0	10997.8	135144	5795.68	Pli_759	Mg
1	13553.3	140950	5795.68	Pli_759	Mg
3	18230.4	126025	5795.68	Pli_759	Mg
10	28323.3	118347	5795.68	Pli_759	Mg
30	15986.5	126265	5795.68	Pli_759	Mg
100	45014.7	94704.9	5795.68	Pli_759	Mg
300	78093.8	67781.7	5795.68	Pli_759	Mg
1000	103121	43274.7	5795.68	Pli_759	Mg
0	8924.09	149086	5795.68	Pny_wt	EDTA
1	7563.12	174275	5795.68	Pny_wt	EDTA
3	7870.97	152910	5795.68	Pny_wt	EDTA
10	9186.62	165438	5795.68	Pny_wt	EDTA
30	16271.5	133192	5795.68	Pny_wt	EDTA
100	26177	104590	5795.68	Pny_wt	EDTA
300	75768	53065.4	5795.68	Pny_wt	EDTA
1000	98662.5	38899	5795.68	Pny_wt	EDTA
0	7652.81	146888	5795.68	Pny_CD	EDTA
1	7354.16	149902	5795.68	Pny_CD	EDTA
3	8203.98	156339	5795.68	Pny_CD	EDTA
10	17937.3	140302	5795.68	Pny_CD	EDTA
30	29432.8	121283	5795.68	Pny_CD	EDTA
100	55540.5	80318.3	5795.68	Pny_CD	EDTA
300	108403	36266.4	5795.68	Pny_CD	EDTA
1000	130170	22782.6	5795.68	Pny_CD	EDTA
0	33730.3	161717	5795.68	Pli_wt	EDTA
0.3	9362.99	157258	5795.68	Pli_wt	EDTA
1	7526.83	147249	5795.68	Pli_wt	EDTA
3	10883.7	145610	5795.68	Pli_wt	EDTA
10	43479.1	101375	5795.68	Pli_wt	EDTA
30	71978.1	45617.4	5795.68	Pli_wt	EDTA
100	99182.8	32412.2	5795.68	Pli_wt	EDTA
300	122207	17686.7	5795.68	Pli_wt	EDTA
0	8587.73	131745	5795.68	Pli_CD	EDTA
0.3	6805.43	160949	5795.68	Pli_CD	EDTA
1	7593.15	149850	5795.68	Pli_CD	EDTA
3	9678.61	145052	5795.68	Pli_CD	EDTA
10	24279.4	121637	5795.68	Pli_CD	EDTA
30	64124.8	60505.7	5795.68	Pli_CD	EDTA
100	70390.3	24654.1	5795.68	Pli_CD	EDTA
300	123025	20763.7	5795.68	Pli_CD	EDTA
0	6795.11	150790	5795.68	Pli_MID	EDTA
1	7544.37	155884	5795.68	Pli_MID	EDTA
3	10601	140854	5795.68	Pli_MID	EDTA
10	8940.7	264993	5795.68	Pli_MID	EDTA
30	7673.37	155510	5795.68	Pli_MID	EDTA
100	8024.26	170607	5795.68	Pli_MID	EDTA
300	9327.38	152800	5795.68	Pli_MID	EDTA
1000	35003.1	111617	5795.68	Pli_MID	EDTA
0	6885.79	151645	5795.68	Pli_delta_C18	EDTA
0.3	8467.3	325983	5795.68	Pli_delta_C18	EDTA
1	8619.36	143273	5795.68	Pli_delta_C18	EDTA
3	19865.6	131367	5795.68	Pli_delta_C18	EDTA
10	56564	83978.2	5795.68	Pli_delta_C18	EDTA
30	65579.3	63632.9	5795.68	Pli_delta_C18	EDTA
100	108297	55870.3	5795.68	Pli_delta_C18	EDTA
300	110763	17401.8	5795.68	Pli_delta_C18	EDTA
0	7349.66	146198	5795.68	Pli_759	EDTA
1	6834.37	180330	5795.68	Pli_759	EDTA
3	7083.82	154279	5795.68	Pli_759	EDTA
10	8792.28	175348	5795.68	Pli_759	EDTA
30	9184.5	148655	5795.68	Pli_759	EDTA
100	34732.5	114729	5795.68	Pli_759	EDTA
300	87192.2	71002.5	5795.68	Pli_759	EDTA
1000	93864	52659.7	5795.68	Pli_759	EDTA
0	14310.2	115755	10608.4	Pny_wt	Mg
0.3	15503	125546	10608.4	Pny_wt	Mg
1	19178.9	118361	10608.4	Pny_wt	Mg
3	22721.6	109128	10608.4	Pny_wt	Mg
10	30695.8	92116.7	10608.4	Pny_wt	Mg
30	45722.2	60326.7	10608.4	Pny_wt	Mg
100	59345.4	49041.5	10608.4	Pny_wt	Mg
300	103402	26775.4	10608.4	Pny_wt	Mg
0	15376.7	141712	10608.4	Pny_CD	Mg
0.3	16855.9	142830	10608.4	Pny_CD	Mg
1	16226.9	139025	10608.4	Pny_CD	Mg
3	22281.9	125101	10608.4	Pny_CD	Mg
10	41530.3	82496	10608.4	Pny_CD	Mg
30	43524.3	67068.8	10608.4	Pny_CD	Mg
100	73241.9	52389.8	10608.4	Pny_CD	Mg
300	118810	25872.6	10608.4	Pny_CD	Mg
0	15177.9	154205	10608.4	Pli_wt	Mg
0.3	14154.3	145643	10608.4	Pli_wt	Mg
1	19574.5	144978	10608.4	Pli_wt	Mg
3	29694.2	121659	10608.4	Pli_wt	Mg
10	45931.5	85613.7	10608.4	Pli_wt	Mg
30	60555.4	54550.1	10608.4	Pli_wt	Mg
100	100043	48619.5	10608.4	Pli_wt	Mg
300	120857	33376.6	10608.4	Pli_wt	Mg
0	14400	139780	10608.4	Pli_CD	Mg
0.3	14756	137994	10608.4	Pli_CD	Mg
1	15403.6	134518	10608.4	Pli_CD	Mg
3	27248.8	115022	10608.4	Pli_CD	Mg
10	46289.8	88267.9	10608.4	Pli_CD	Mg
30	57164	53177.2	10608.4	Pli_CD	Mg
100	77937.1	47381.8	10608.4	Pli_CD	Mg
300	107556	29243.5	10608.4	Pli_CD	Mg
0	14132.1	137708	10608.4	Pli_MID	Mg
1	13720.2	135735	10608.4	Pli_MID	Mg
3	14871.3	135208	10608.4	Pli_MID	Mg
10	14726.8	141271	10608.4	Pli_MID	Mg
30	14461.7	135700	10608.4	Pli_MID	Mg
100	16068.2	135186	10608.4	Pli_MID	Mg
300	17580	133426	10608.4	Pli_MID	Mg
1000	25658.6	129973	10608.4	Pli_MID	Mg
0	13683.2	138051	10608.4	Pli_delta_C18	Mg
0.3	14146.2	137063	10608.4	Pli_delta_C18	Mg
1	17621.1	128637	10608.4	Pli_delta_C18	Mg
3	33275.1	98789.5	10608.4	Pli_delta_C18	Mg
10	51585.3	69462.3	10608.4	Pli_delta_C18	Mg
30	66820.2	51791.7	10608.4	Pli_delta_C18	Mg
100	96957.1	42326.5	10608.4	Pli_delta_C18	Mg
300	115309	29346.1	10608.4	Pli_delta_C18	Mg
0	14198.2	136692	10608.4	Pli_759	Mg
1	12937.2	136913	10608.4	Pli_759	Mg
3	12689.6	135434	10608.4	Pli_759	Mg
10	13534.4	134313	10608.4	Pli_759	Mg
30	18297.8	127296	10608.4	Pli_759	Mg
100	39948	96911.5	10608.4	Pli_759	Mg
300	72669.1	71657.4	10608.4	Pli_759	Mg
1000	91256.4	54337.6	10608.4	Pli_759	Mg
0	6716.6	110781	6115.03	Pny_wt	EDTA
1	6283.71	118441	6115.03	Pny_wt	EDTA
3	6639.14	112902	6115.03	Pny_wt	EDTA
10	8473.77	119139	6115.03	Pny_wt	EDTA
30	10427.1	115954	6115.03	Pny_wt	EDTA
100	24047.4	81521.5	6115.03	Pny_wt	EDTA
300	56261.3	63510.7	6115.03	Pny_wt	EDTA
1000	89489.6	33705.9	6115.03	Pny_wt	EDTA
0	6060.81	124146	6115.03	Pny_CD	EDTA
1	6351.43	121674	6115.03	Pny_CD	EDTA
3	6886.04	124579	6115.03	Pny_CD	EDTA
10	15636.1	106086	6115.03	Pny_CD	EDTA
30	16273.4	105817	6115.03	Pny_CD	EDTA
100	36629.8	74853.2	6115.03	Pny_CD	EDTA
300	71930.4	42240.1	6115.03	Pny_CD	EDTA
1000	95424.2	22533.8	6115.03	Pny_CD	EDTA
0	6998.1	116547	6115.03	Pli_wt	EDTA
0.3	6065.7	128839	6115.03	Pli_wt	EDTA
1	7916.79	119344	6115.03	Pli_wt	EDTA
3	14341.9	108946	6115.03	Pli_wt	EDTA
10	35386.2	78690	6115.03	Pli_wt	EDTA
30	55010	39497.7	6115.03	Pli_wt	EDTA
100	77212.6	31546.9	6115.03	Pli_wt	EDTA
300	98080.9	18104.5	6115.03	Pli_wt	EDTA
0	5822.62	121411	6115.03	Pli_CD	EDTA
0.3	5790.29	134426	6115.03	Pli_CD	EDTA
1	6173.54	124897	6115.03	Pli_CD	EDTA
3	8213.74	114578	6115.03	Pli_CD	EDTA
10	23192.5	91037.5	6115.03	Pli_CD	EDTA
30	41587.9	64116.1	6115.03	Pli_CD	EDTA
100	60728.2	35960.4	6115.03	Pli_CD	EDTA
300	92211.7	24576.4	6115.03	Pli_CD	EDTA
0	5516.19	120069	6115.03	Pli_MID	EDTA
1	5584.33	113844	6115.03	Pli_MID	EDTA
3	5938.41	111431	6115.03	Pli_MID	EDTA
10	6214.98	137025	6115.03	Pli_MID	EDTA
30	6179.26	120746	6115.03	Pli_MID	EDTA
100	6551.8	125543	6115.03	Pli_MID	EDTA
300	8355.51	124019	6115.03	Pli_MID	EDTA
1000	24592.8	111307	6115.03	Pli_MID	EDTA
0	5943.89	117855	6115.03	Pli_delta_C18	EDTA
0.3	6509.67	151277	6115.03	Pli_delta_C18	EDTA
1	6734.66	105126	6115.03	Pli_delta_C18	EDTA
3	10675.8	108163	6115.03	Pli_delta_C18	EDTA
10	33030.9	78931.8	6115.03	Pli_delta_C18	EDTA
30	56900.1	46993.6	6115.03	Pli_delta_C18	EDTA
100	83075.8	34565.7	6115.03	Pli_delta_C18	EDTA
300	98601.2	20131.6	6115.03	Pli_delta_C18	EDTA
0	6146.22	113182	6115.03	Pli_759	EDTA
1	6506.33	116638	6115.03	Pli_759	EDTA
3	5859.62	108802	6115.03	Pli_759	EDTA
10	5802.4	114781	6115.03	Pli_759	EDTA
30	6413.54	111402	6115.03	Pli_759	EDTA
100	29853.1	82709	6115.03	Pli_759	EDTA
300	52133.3	67811.4	6115.03	Pli_759	EDTA
1000	71456.2	48211.4	6115.03	Pli_759	EDTA
0	8551.68	45390.9	7435.54	Cbu_wt	Mg
0.1	9551.7	41880.7	7435.54	Cbu_wt	Mg
0.3	9739.77	42075.3	7435.54	Cbu_wt	Mg
3	19481.2	48167.6	7435.54	Cbu_wt	Mg
10	21683.2	19115.3	7435.54	Cbu_wt	Mg
30	23986.5	17072.7	7435.54	Cbu_wt	Mg
100	32260.6	15833.9	7435.54	Cbu_wt	Mg
0	7940.15	44632.4	7435.54	Pli_565	Mg
0.3	8417.72	45068.4	7435.54	Pli_565	Mg
1	8420.04	42843.6	7435.54	Pli_565	Mg
3	10577.3	36446.1	7435.54	Pli_565	Mg
10	17218.2	26320.7	7435.54	Pli_565	Mg
30	22998.6	18923.8	7435.54	Pli_565	Mg
100	28145.8	15720.3	7435.54	Pli_565	Mg
300	34580.8	13320.4	7435.54	Pli_565	Mg
0	7877.82	44914.3	7435.54	Pli_566	Mg
0.3	8555.21	44737.9	7435.54	Pli_566	Mg
1	12219.6	36457.9	7435.54	Pli_566	Mg
3	13240.4	32052.9	7435.54	Pli_566	Mg
10	21350.8	20200.5	7435.54	Pli_566	Mg
30	24108.3	16772.4	7435.54	Pli_566	Mg
100	32050.8	12660.2	7435.54	Pli_566	Mg
300	36253.1	11559.1	7435.54	Pli_566	Mg
0	7745.57	40463.4	7435.54	Pli-GFP	Mg
0.3	7443.67	44192.6	7435.54	Pli-GFP	Mg
1	9254.61	41561.4	7435.54	Pli-GFP	Mg
3	11258.8	37993.2	7435.54	Pli-GFP	Mg
10	16766.5	27615.2	7435.54	Pli-GFP	Mg
30	22922.2	19372.8	7435.54	Pli-GFP	Mg
100	31598.7	15137.5	7435.54	Pli-GFP	Mg
300	35599.6	13277.3	7435.54	Pli-GFP	Mg
0	11063.4	41577.4	9957.97	Cbu_wt	Mg
0.1	11992.8	40564.7	9957.97	Cbu_wt	Mg
0.3	14016.3	40930.2	9957.97	Cbu_wt	Mg
3	21661.7	40055.9	9957.97	Cbu_wt	Mg
10	23976.1	18567.5	9957.97	Cbu_wt	Mg
30	24447.6	17026.1	9957.97	Cbu_wt	Mg
100	33301.3	16562.2	9957.97	Cbu_wt	Mg
0	10206.3	46258.3	9957.97	Cbu_delta_C12	Mg
1	10752	46618.2	9957.97	Cbu_delta_C12	Mg
3	10956.8	49501.4	9957.97	Cbu_delta_C12	Mg
10	12210.2	44779.1	9957.97	Cbu_delta_C12	Mg
30	13400.1	41141.4	9957.97	Cbu_delta_C12	Mg
100	16702.8	33178.8	9957.97	Cbu_delta_C12	Mg
300	26455.2	28573.6	9957.97	Cbu_delta_C12	Mg
1000	29524.8	19831.6	9957.97	Cbu_delta_C12	Mg
0	10728.2	44407.7	9957.97	Pli_565	Mg
0.3	10266.2	47613	9957.97	Pli_565	Mg
1	10584.7	48456.6	9957.97	Pli_565	Mg
3	12948.7	39067.4	9957.97	Pli_565	Mg
10	16209.8	36052.3	9957.97	Pli_565	Mg
30	21674.4	24685.6	9957.97	Pli_565	Mg
100	30028.9	17786.1	9957.97	Pli_565	Mg
300	34850.9	14860.7	9957.97	Pli_565	Mg
0	10015.1	45450.1	9957.97	Pli_566	Mg
0.3	10737	44245.2	9957.97	Pli_566	Mg
1	11981.5	44319.4	9957.97	Pli_566	Mg
3	17717.8	29816	9957.97	Pli_566	Mg
10	21947.2	26125	9957.97	Pli_566	Mg
30	26165.2	18665	9957.97	Pli_566	Mg
100	34007	15248	9957.97	Pli_566	Mg
300	36601.7	13750.8	9957.97	Pli_566	Mg
0	10043	42650	9957.97	Pli-GFP	Mg
0.3	10636.3	45415	9957.97	Pli-GFP	Mg
1	10714.5	42510.5	9957.97	Pli-GFP	Mg
3	12551.3	27931.4	9957.97	Pli-GFP	Mg
10	15851.8	29619.8	9957.97	Pli-GFP	Mg
30	23781.5	18493.6	9957.97	Pli-GFP	Mg
100	30206.8	16006.9	9957.97	Pli-GFP	Mg
300	33821.8	14654.3	9957.97	Pli-GFP	Mg
0	10961	21549.2	6644.03	Pli_565	Mg
0.3	14268	45673.7	6644.03	Pli_565	Mg
1	12855.5	30725.4	6644.03	Pli_565	Mg
3	13068.2	27676.8	6644.03	Pli_565	Mg
10	13967.5	21228.4	6644.03	Pli_565	Mg
30	15950.6	18506.8	6644.03	Pli_565	Mg
100	18778.3	11298.6	6644.03	Pli_565	Mg
300	21174.6	10843	6644.03	Pli_565	Mg
0	10793.1	21158.8	6644.03	Pli_566	Mg
0.3	13682.3	43629.2	6644.03	Pli_566	Mg
1	13124.8	26059.3	6644.03	Pli_566	Mg
3	13552.9	20728.7	6644.03	Pli_566	Mg
10	16309.6	19005.1	6644.03	Pli_566	Mg
30	17082.1	15001.2	6644.03	Pli_566	Mg
100	19899.6	10712.9	6644.03	Pli_566	Mg
300	20772.5	10221.8	6644.03	Pli_566	Mg
0	10025.1	18434.4	6644.03	Pli-GFP	Mg
0.3	11254.6	27227.5	6644.03	Pli-GFP	Mg
1	11979.1	26824.9	6644.03	Pli-GFP	Mg
3	13643.4	27475.3	6644.03	Pli-GFP	Mg
10	14622.1	19475.6	6644.03	Pli-GFP	Mg
30	16603.8	15262.5	6644.03	Pli-GFP	Mg
100	19802.4	10601.2	6644.03	Pli-GFP	Mg
300	20825.6	10151.8	6644.03	Pli-GFP	Mg
0	34528.7	623595	31824.8	Cbu_wt	Mg
0.1	64821	522057	31824.8	Cbu_wt	Mg
0.3	90570.1	486640	31824.8	Cbu_wt	Mg
1	239945	277706	31824.8	Cbu_wt	Mg
3	277484	216525	31824.8	Cbu_wt	Mg
10	285263	180754	31824.8	Cbu_wt	Mg
30	320895	122335	31824.8	Cbu_wt	Mg
100	424599	85734.2	31824.8	Cbu_wt	Mg
0	35443.1	577125	31824.8	Cbu_delta_C12	Mg
1	36138.8	550743	31824.8	Cbu_delta_C12	Mg
3	53341.6	524108	31824.8	Cbu_delta_C12	Mg
10	117851	522173	31824.8	Cbu_delta_C12	Mg
30	111762	477091	31824.8	Cbu_delta_C12	Mg
100	181868	402030	31824.8	Cbu_delta_C12	Mg
300	337072	247307	31824.8	Cbu_delta_C12	Mg
1000	432052	169721	31824.8	Cbu_delta_C12	Mg
0	2111.96	77448.3	1772.61	Cbu_wt	Mg
0.1	2955.61	75528.1	1772.61	Cbu_wt	Mg
0.3	4295.26	75940.7	1772.61	Cbu_wt	Mg
1	14051.6	53551	1772.61	Cbu_wt	Mg
3	28477.5	34318.7	1772.61	Cbu_wt	Mg
10	35667.9	16997.2	1772.61	Cbu_wt	Mg
30	39686.5	12883.4	1772.61	Cbu_wt	Mg
100	59492.8	7477.72	1772.61	Cbu_wt	Mg
0	2089.41	77080	1772.61	Cbu_delta_C12	Mg
1	2418.95	74031.2	1772.61	Cbu_delta_C12	Mg
3	3057.3	73596.1	1772.61	Cbu_delta_C12	Mg
10	7624.71	63178.9	1772.61	Cbu_delta_C12	Mg
30	14803.6	65290.9	1772.61	Cbu_delta_C12	Mg
100	28115.8	44107.3	1772.61	Cbu_delta_C12	Mg
300	40971.6	32613.7	1772.61	Cbu_delta_C12	Mg
1000	58638	21221.5	1772.61	Cbu_delta_C12	Mg

[truncated: 10 more sheets: fig supplementary 5 B, fig supplementary 5 C, fig supplementary 6 A, fig supplementary 6 D, fig supplemebtary 6 E, fig supplementary 6 F, fig supplementary 7 A, fig supplementary 7 E, fig supplementary 8 B, fig supplementary 9]
